# Supplementary material for: Role of Lung Ultrasound in the Management of Patients with Suspected SARS-CoV-2 Infection in the Emergency Department
Source: J Clin Med. 2022 Apr 7;11(8):2067. doi: 10.3390/jcm11082067 (PMC9025104; doi:10.3390/jcm11082067)
Supplement: Supplementary file 1 [file jcm-11-02067-s001.zip]

Archive with 7 entries (7 files):
- suppl mat 1- figure S1.jpg
- suppl mat 2- figure S2.jpg
- supple mat 3- figure S3.jpg
- table S2 modificata.pdf
- Table S3.pdf
- table S4.pdf
- table S9.pdf
